# Supplementary material for: Patient‐Derived Organoids Can Guide Personalized‐Therapies for Patients with Advanced Breast Cancer
Source: Adv Sci (Weinh). 2021 Oct 4;8(22):2101176. doi: 10.1002/advs.202101176 (PMC8596108; doi:10.1002/advs.202101176)
Supplement: Supplementary file 2 — Supporting Information 1 [file ADVS-8-2101176-s001.xlsx]

## Sheet: Sheet1
data file S1. Clinical characteristics and treatment outcomes of the breast cancer cohort
Patient ID	Sample ID	Institute	Ethical accreditation number	Clinical trial number	Sex	Organoid line	Organoid WES	Organoid RNA-sequencing	Drug screening	Passage number of PDO for Drug screening/WES/RNA-seq/IHC	Age at surgey	Sample type				Histological type	TNM stage	Molecular subtype	Grading	Treatment before sampling				Treatment after sampling
												Resection/Biopsy	Fresh/Frozen	Primary/Metastasis	Tumor site					Treatment received	Rounds	Therapeutic agents/approaches	Response	Treatment received	Treatment guided by pharmaco-phenotyping	Rounds	Therapeutic agents/approaches	Response
Pat001	P001	Affiliated Hospital of Southwest Medical University	K2017042		Female	Yes		Yes	Yes	2	44	Resection	Frozen	Primary	Left breast	Invasive ductal carcinoma	IIA	Luminal B	2					Yes		Round 1	Epirubicin + Cyclophosphamide
Pat002	P002	Affiliated Hospital of Southwest Medical University	K2017042		Female						60	Resection	Frozen	Primary	Right breast	Invasive ductal carcinoma	1A	Luminal A	1	Yes	Round 1	Epirubicin + Cyclophosphamide	Partial response	Yes		Round 1	Docetaxel
Pat003	P003	Affiliated Hospital of Southwest Medical University	K2017042		Female						66	Resection	Frozen	Primary	Left breast	Invasive ductal carcinoma	1A	TNBC	2					No
Pat004	P004	Affiliated Hospital of Southwest Medical University	K2017042		Female	Yes					49	Resection	Frozen	Primary	Left breast	Invasive ductal carcinoma	1A	Luminal A	2					Yes		Round 1	Epirubicin + Cyclophosphamide + Docetaxel
Pat005	P005	Affiliated Hospital of Southwest Medical University	K2017042		Female	Yes					50	Resection	Frozen	Primary	Left breast	Invasive ductal carcinoma	IIA	Luminal B	2					Yes		Round 1	Epirubicin + Cyclophosphamide + Docetaxel	Sternal metastasis (30 months after surgey)
Pat006	P006	Affiliated Hospital of Southwest Medical University	K2017042		Female						70	Resection	Frozen	Primary	Right breast	Invasive ductal carcinoma	IIIC	Luminal A	2					Yes		Round 1	Epirubicin + Cyclophosphamide
Pat007	P007	Affiliated Hospital of Southwest Medical University	K2017042		Female						67	Resection	Frozen	Primary	Right breast	Invasive ductal carcinoma	IIA	HER2+	2					Yes		Round 1	Cyclophosphamide + Docetaxel
Pat008	P008	Affiliated Hospital of Southwest Medical University	K2017042		Female	Yes					47	Resection	Frozen	Primary	Right breast	High-grade intraductal carcinoma	IIA	HER2+	3					Yes			N/A
Pat009	P009	Affiliated Hospital of Southwest Medical University	K2017042		Female	Yes					37	Resection	Frozen	Primary	Left breast	Invasive ductal carcinoma	IIB	Luminal B	2					Yes		Round 1	Epirubicin + Cyclophosphamide
Pat010	P010	Affiliated Hospital of Southwest Medical University	K2017042		Female	Yes					45	Resection	Frozen	Primary	Right breast	Invasive ductal carcinoma	IIB	Luminal B	2					Yes			N/A
Pat011	P011	Affiliated Hospital of Southwest Medical University	K2017042		Female	Yes					53	Resection	Frozen	Primary	Right breast	Invasive ductal carcinoma	IIIA	TNBC	3					Yes		Round 1	Epirubicin + Cyclophosphamide + Docetaxel	Lung metastasis (2 months after surgey)
Pat012	P012	Affiliated Hospital of Southwest Medical University	K2017042		Female						61	Resection	Frozen	Primary	Right breast	Invasive ductal carcinoma	IIIC	TNBC	3					No
Pat013	P013	Affiliated Hospital of Southwest Medical University	K2017042		Female	Yes			Yes	2	52	Resection	Frozen	Primary	Right breast	High-grade intraductal carcinoma	IIIA	HER2+	2					Yes		Round 1	Epirubicin + Cyclophosphamide + Docetaxel
Pat014	P014	Affiliated Hospital of Southwest Medical University	K2017042		Female						50	Resection	Frozen	Primary	Left breast	Invasive ductal carcinoma	IIB	Luminal B	2					Yes		Round 1	Epirubicin + Cyclophosphamide + Docetaxel
Pat015	P015	Affiliated Hospital of Southwest Medical University	K2017042		Female	Yes		Yes	Yes	2	35	Resection	Frozen	Primary	Right breast	Invasive ductal carcinoma	IA	HER2+	2					No
Pat016	P016	Affiliated Hospital of Southwest Medical University	K2017042		Female						47	Resection	Frozen	Primary	Right breast	Invasive ductal carcinoma	IIB	Luminal B	2					Yes		Round 1	Epirubicin + Cyclophosphamide + Docetaxel
Pat017	P017	Affiliated Hospital of Southwest Medical University	K2017042		Female						61	Resection	Frozen	Primary	Right breast	Invasive ductal carcinoma	IIIA	HER2+	2					Yes		Round 1	Epirubicin + Cyclophosphamide + Docetaxel
Pat019	P019	Affiliated Hospital of Southwest Medical University	K2017042		Female						53	Resection	Frozen	Primary	Right breast	Invasive ductal carcinoma	IIIA	Luminal B	2					Yes		Round 1	Epirubicin + Cyclophosphamide + Docetaxel	Recurrence (12 months after surgey)
Pat020	P020	Affiliated Hospital of Southwest Medical University	K2017042		Female						54	Resection	Frozen	Primary	Right breast	Invasive ductal carcinoma	IIA	Luminal B	3					Yes		Round 1	Epirubicin + Cyclophosphamide + Docetaxel
Pat021	P021	Affiliated Hospital of Southwest Medical University	K2017042		Female	Yes					53	Resection	Frozen	Primary	Left breast	Invasive ductal carcinoma	IIIC	Luminal B	3					Yes		Round 1	Epirubicin + Cyclophosphamide + Docetaxel
Pat022	P022	Affiliated Hospital of Southwest Medical University	K2017042		Female	Yes					64	Resection	Frozen	Primary	Right breast	Invasive ductal carcinoma	IIA	Luminal A	2					Yes		Round 1	Docetaxel + Carboplatin
Pat023	P023	Affiliated Hospital of Southwest Medical University	K2017042		Female	Yes		Yes	Yes	2	44	Resection	Frozen	Primary	Left breast	Invasive ductal carcinoma	IIA	TNBC	3					Yes		Round 1	Epirubicin + Cyclophosphamide + Docetaxel
Pat024	P024	Affiliated Hospital of Southwest Medical University	K2017042		Female	Yes					54	Resection	Frozen	Primary	Right breast	Invasive ductal carcinoma	IIIC	HER2+	3					No
Pat025	P025	Affiliated Hospital of Southwest Medical University	K2017042		Female						72	Resection	Frozen	Primary	Right breast	High-grade intraductal carcinoma	IIB	HER2+	3					No
Pat026	P026	Affiliated Hospital of Southwest Medical University	K2017042		Female	Yes			Yes	2	50	Resection	Frozen	Primary	Left breast	Invasive ductal carcinoma	IIA	TNBC	3					Yes		Round 1	Lobaplatin + Docetaxel
Pat027	P027	Affiliated Hospital of Southwest Medical University	K2017042		Female	Yes		Yes	Yes	2	47	Resection	Frozen	Primary	Right breast	High-grade intraductal carcinoma	IIA	Luminal B	2					Yes		Round 1	Epirubicin + Cyclophosphamide + Docetaxel
Pat028	P028	Affiliated Hospital of Southwest Medical University	K2017042		Female	Yes					60	Resection	Frozen	Primary	Right breast	Invasive ductal carcinoma	IIIA	TNBC	3					Yes		Round 1	Epirubicin + Cyclophosphamide + Docetaxel
Pat029	P029	Affiliated Hospital of Southwest Medical University	K2017042		Female	Yes		Yes	Yes	2	44	Resection	Frozen	Primary	Left breast	Invasive ductal carcinoma	IIIC	Luminal B	3					Yes		Round 1	Epirubicin + Cyclophosphamide + Docetaxel
Pat030	P030	Affiliated Hospital of Southwest Medical University	K2017042		Female	Yes					40	Resection	Frozen	Primary	Right breast	Invasive ductal carcinoma	IIB	Luminal A	2					Yes		Round 1	Epirubicin + Cyclophosphamide + Docetaxel
Pat031	P031	Affiliated Hospital of Southwest Medical University	K2017042		Female						55	Resection	Frozen	Primary	Right breast	Invasive ductal carcinoma	IA	Luminal A	2					Yes		Round 1	Epirubicin + Cyclophosphamide + Docetaxel	Bone and lung metastasis (10 months after operation)
Pat032	P032	Affiliated Hospital of Southwest Medical University	K2017042		Female	Yes					50	Resection	Frozen	Primary	Left breast	Invasive ductal carcinoma	IIA	HER2+	2					Yes		Round 1	Lobaplatin + Docetaxel
Pat033	P033	Affiliated Hospital of Southwest Medical University	K2017042		Female						43	Resection	Frozen	Primary	Right breast	High-grade intraductal carcinoma	IA	Luminal A	2					Yes			N/A
Pat034	P034	Affiliated Hospital of Southwest Medical University	K2017042		Female						53	Resection	Frozen	Primary	Right breast	Invasive ductal carcinoma	IA	Luminal B	2					Yes		Round 1	Epirubicin + Cyclophosphamide + Docetaxel
Pat035	P035	Affiliated Hospital of Southwest Medical University	K2017042		Female	Yes					53	Resection	Frozen	Primary	Right breast	Invasive ductal carcinoma	IIB	Luminal B	3					Yes		Round 1	Epirubicin + Cyclophosphamide + Docetaxel	Recurrence (7 months after surgey)
Pat036	P036	Affiliated Hospital of Southwest Medical University	K2017042		Female						61	Resection	Frozen	Primary	Left breast	Invasive ductal carcinoma	IIB	Luminal B	2					Yes		Round 1	Epirubicin + Cyclophosphamide + Docetaxel
Pat037	P037	Affiliated Hospital of Southwest Medical University	K2017042		Female	Yes					46	Resection	Frozen	Primary	Left breast	Invasive ductal carcinoma	IIA	Luminal B	2					Yes		Round 1	Epirubicin + Cyclophosphamide + Docetaxel
Pat038	P038	Affiliated Hospital of Southwest Medical University	K2017042		Female	Yes		Yes	Yes	2	42	Resection	Frozen	Primary	Right breast	High-grade intraductal carcinoma + Invasive ductal carcinoma	IIB	Luminal B	2					Yes		Round 1	Epirubicin + Cyclophosphamide + Docetaxel
Pat039	P039	Affiliated Hospital of Southwest Medical University	K2017042		Female	Yes		Yes	Yes	2	42	Resection	Frozen	Primary	Left breast	Invasive ductal carcinoma	IIB	TNBC	3	Yes	Round 1	Lobaplatin + Docetaxel	Partial response	Yes		Round 1	Lobaplatin + Docetaxel	Recurrence (20 months after surgey)
Pat040	P040	Affiliated Hospital of Southwest Medical University	K2017042		Female	Yes					47	Resection	Frozen	Primary	Left breast	Invasive ductal carcinoma	IIA	Luminal B	2					Yes		Round 1	Cyclophosphamide + Docetaxel
Pat041	P041	Affiliated Hospital of Southwest Medical University	K2017042		Female						52	Resection	Frozen	Primary	Left breast	Invasive micropapillary carcinoma + High-grade intraductal carcinoma	IIA	Luminal B	2					Yes		Round 1	Epirubicin + Cyclophosphamide + Docetaxel
Pat042	P042	Affiliated Hospital of Southwest Medical University	K2017042		Female	Yes					48	Resection	Frozen	Primary	Right breast	Invasive ductal carcinoma + High-grade intraductal carcinoma	IIA	Luminal B	2					Yes		Round 1	Epirubicin + Cyclophosphamide + Docetaxel
Pat043	P043	Affiliated Hospital of Southwest Medical University	K2017042		Female						47	Resection	Frozen	Primary	Left breast	Invasive ductal carcinoma	IIA	Luminal B	2					Yes		Round 1	Epirubicin + Cyclophosphamide + Docetaxel
Pat044	P044	Affiliated Hospital of Southwest Medical University	K2017042		Female	Yes		Yes	Yes	2	40	Resection	Frozen	Primary	Left breast	Invasive ductal carcinoma	IIB	Luminal B	2					Yes		Round 1	Epirubicin + Cyclophosphamide + Docetaxel + Herceptin
Pat045	P045	Affiliated Hospital of Southwest Medical University	K2017042		Female	Yes					53	Resection	Frozen	Primary	Left breast	Invasive ductal carcinoma	IA	Luminal B	2					Yes		Round 1	Epirubicin + Cyclophosphamide + Docetaxel
Pat046	P046	Affiliated Hospital of Southwest Medical University	K2017042		Female	Yes		Yes	Yes	2	45	Resection	Frozen	Primary	Right breast	Invasive ductal carcinoma	IIIA	Luminal B	2					Yes		Round 1	Epirubicin + Cyclophosphamide + Docetaxel
Pat047	P047	Affiliated Hospital of Southwest Medical University	K2017042		Female						54	Resection	Frozen	Primary	Right breast	Invasive ductal carcinoma	IIIC	Luminal B	2					Yes		Round 1	Epirubicin + Cyclophosphamide + Docetaxel + Radiotherapy
Pat048	P048	Affiliated Hospital of Southwest Medical University	K2017042		Female	Yes					47	Resection	Frozen	Primary	Right breast	Low grade intraductal carcinoma	IA	Luminal A	1					No
Pat049	P049	Affiliated Hospital of Southwest Medical University	K2017042		Female	Yes					43	Resection	Frozen	Primary	Right breast	Invasive ductal carcinoma	IIA	TNBC	2					Yes		Round 1	Lobaplatin + Docetaxel
Pat050	P050	Affiliated Hospital of Southwest Medical University	K2017042		Female	Yes		Yes	Yes	2	43	Resection	Frozen	Primary	Right breast	Invasive ductal carcinoma + Intraductal carcinoma	IIB	Luminal B	2					Yes		Round 1	Epirubicin + Cyclophosphamide + Docetaxel
Pat051	P051	Affiliated Hospital of Southwest Medical University	K2017042		Female	Yes		Yes	Yes	2	52	Resection	Frozen	Primary	Left breast	Invasive ductal carcinoma	IIA	HER2+	2					Yes		Round 1	Epirubicin + Cyclophosphamide + Docetaxel + Herceptin
Pat052	P052	Affiliated Hospital of Southwest Medical University	K2017042		Female			Yes	Yes	2	48	Resection	Frozen	Primary	Right breast	Invasive ductal carcinoma	IIA	Luminal B	2					Yes		Round 1	Epirubicin + Cyclophosphamide + Docetaxel
Pat053	P053	Affiliated Hospital of Southwest Medical University	K2017042		Female	Yes			Yes	2	46	Resection	Frozen	Primary	Left breast	High-grade intraductal carcinoma	IIA	Luminal B	2					Yes			N/A
Pat054	P054	Affiliated Hospital of Southwest Medical University	K2017042		Female						41	Resection	Frozen	Primary	Right breast	Invasive ductal carcinoma	IIIC	Luminal B	3					Yes		Round 1	Epirubicin + Cyclophosphamide + Docetaxel
Pat055	P055	Affiliated Hospital of Southwest Medical University	K2017042		Female	Yes		Yes	Yes	2	44	Resection	Frozen	Primary	Left breast	Invasive ductal carcinoma	IIA	Luminal B	2					Yes		Round 1	Epirubicin + Cyclophosphamide + Docetaxel
Pat057	P057	First Affiliated Hospital of Sun Yat-sen University	ICE-2017-148		Female	Yes			Yes	1	50	Resection	Fresh	Metastasis	Liver	Invasive ductal carcinoma	IV	TNBC	3	Yes	Round 1	Epirubicin + Cyclophosphamide + Docetaxel	Liver metastasis	Yes		Round 1	Vinorelbine + Bevacizumab + Gemcitabine + Capecitabine + Nab-Paclitaxel	Progressive disease
																					Round 2	Vinorelbine + Cisplatin	Progressive disease
																					Round 3	Gemcitabine + Everolimus	Progressive disease
																					Round 4	Capecitabine + Bevacizumab	Progressive disease
																					Round 5	Nab-Paclitaxel + Cetuximab	Progressive disease
Pat058	P058	Sun Yat-sen University Cancer Center	308-2015-001	NCT03006614	Female	Yes	Yes	Yes	Yes	2	68	Resection	Fresh	Metastasis	Chest wall	Invasive ductal carcinoma	IV	HER2+	3	Yes	Round 1	Chemotherapy + Herceptin	N/A	Yes		Round 1	Irinotecan	Progressive disease
																					Round 2	Lip-Doxorubicin + Cisplatin + Herceptin (after surgical resection)	Widespread metastasis
																					Round 3	T-DM1	Stable disease
						Y	Y	Y	Y												Round 4	Vinorelbine + Cisplatin + Lapatinib	Progressive disease
																					Round 5	Lip-Paclitaxel + Capecitabine + Herceptin	Stable disease→Progressive disease
																					Round 6	Gemcitabine + Lapatinib + Herceptin	Stable disease→Progressive disease
																					Round 7	LZM005 (HER2 monoclonal antibody )	Progressive disease
Pat058	P085	Sun Yat-sen University Cancer Center	308-2015-001	NCT03006614	Female						68	Resection	Fresh	Metastasis	Chest wall	Invasive ductal carcinoma	IV	HER2+	3	Yes	Round 1	Chemotherapy + Herceptin	N/A	Yes			N/A	N/A
																					Round 2	Lip-Doxorubicin + Cisplatin + Herceptin (after surgical resection)	Widespread metastasis
																					Round 3	T-DM1	Stable disease
																					Round 4	Vinorelbine + Cisplatin + Lapatinib	Progressive disease
																					Round 5	Lip-Paclitaxel + Capecitabine + Herceptin	Stable disease→Progressive disease
																					Round 6	Gemcitabine + Lapatinib + Herceptin	Stable disease→Progressive disease
																					Round 7	LZM005 (HER2 monoclonal antibody)	Progressive disease
																					Round 8	Irinotecan	Progressive disease
Pat059	P059	First Affiliated Hospital of Sun Yat-sen University	ICE-2017-148		Female	Yes		Yes	Yes	1	58	Resection	Fresh	Metastasis	Lung	Metaplastic carcinoma	IV	TNBC		Yes	Round 1	Epirubicin + Cyclophosphamide + Docetaxel	Lung metastasis	Yes		Round 1	Docetaxel + Capecitabine	Progression free survival = 11 months
Pat061	P061	Sun Yat-sen University Cancer Center	308-2015-001	NCT03006614	Female	Yes		Yes	Yes	2	49	Resection	Fresh	Primary	Left breast	Invasive ductal carcinoma	IIA	Luminal B		Yes	Round 1	Epirubicin + Cyclophosphamide + Docetaxel + Herceptin	Partial response	Yes		Round 1	Radiotherapy	N/A
Pat062	P062	Sun Yat-sen University Cancer Center	308-2015-001	NCT03006614	Female	Yes		Yes	Yes	2	50	Resection	Fresh	Primary	Left breast	Invasive ductal carcinoma + High-grade intraductal carcinoma	IIIC	Luminal B		Yes	Round 1	Paclitaxel + Cisplatin	Progressive disease	Yes		Round 1	Liposomal doxorubicin	Progressive disease
						Y		Y	Y																	Round 2	Vinorelbine + Capecitabine + Bevacizumab	Progressive disease
																										Round 3	Bortezomib + Topotecan	Progressive disease
																										Round 4	Gemcitabine + Cisplatin + PD-1 monoclonal antibody	Progressive disease
																										Round 5	Cisplatin + Nab-Paclitaxel	Progressive disease
																										Round 6	Sunitinib	Progressive disease
Pat063	P063	First Affiliated Hospital of Sun Yat-sen University	ICE-2017-148		Female	Yes	Yes	Yes	Yes	2	45	Resection	Frozen	Primary	Breast	Invasive ductal carcinoma	IIIA	TNBC	2	Yes	Round 1	Cyclophosphamide + Doxorubicin + Docetaxel + Carboplatin	Stable disease	Yes		Round 1	Cyclophosphamide + Doxorubicin + Docetaxel + Carboplatin
Pat063	P120	First Affiliated Hospital of Sun Yat-sen University	ICE-2017-148		Female	Yes			Yes	2	46	Biopsy	Fresh	Metastasis	Liver	Invasive ductal carcinoma	IV	Luminal B		Yes	Round 1	Cyclophosphamide + Doxorubicin + Docetaxel + Carboplatin	Stable disease	Yes	Yes	Round 1	Bortezomib	Partial response
																					Round 2	Nab-Paclitaxel (after surgical resection)	Liver metastasis
Pat063	P130	First Affiliated Hospital of Sun Yat-sen University	ICE-2017-148		Female	Yes			Yes	2	46	Biopsy	Fresh	Metastasis	Lung	Invasive ductal carcinoma	IV	Luminal B		Yes	Round 1	Cyclophosphamide + Doxorubicin + Docetaxel + Carboplatin	Stable disease	Yes		Round 1	PD-1 monoclonal antibody	Progressive disease
																					Round 2	Nab-Paclitaxel (after surgical resection)	Liver metastasis
																					Round 3	Bortezomib	Lung metastasis
Pat064	P064	First Affiliated Hospital of Sun Yat-sen University	ICE-2017-148		Female	Yes			Yes	2		Biopsy	Fresh	Metastasis	Bone		IV	TNBC						N/A
Pat065	P065	First Affiliated Hospital of Sun Yat-sen University	ICE-2017-148		Female	Yes			Yes	2	63	Resection	Fresh	Metastasis	Lymph node	Invasive ductal carcinoma	IIA	TNBC	3	Yes	Round 1	Epirubicin + Cyclophosphamide + Docetaxel	Lymph node metastasis	Yes		Round 1	Bortezomib + Radiotherapy	Progression free survival = 17 months
Pat066	P066	Sun Yat-sen University Cancer Center	308-2015-001	NCT03006614	Female	Yes	Yes		Yes	2	55	Resection	Fresh	Primary	Left breast	Invasive ductal carcinoma	IIIA	Luminal A	2	Yes	Round 1	Epirubicin + Cyclophosphamide + Docetaxel	N/A	Yes		Round 1	Paclitaxel + Cisplatin	N/A
																					Round 2	Paclitaxel + Cisplatin	Stable disease			Round 2	Anastrozole
Pat067	P067	First Affiliated Hospital of Sun Yat-sen University	ICE-2017-148		Female	Yes		Yes	Yes	2	46	Resection	Fresh	Primary	Breast	Invasive ductal carcinoma	IIA	Luminal A	2					No
Pat068	P068	Sun Yat-sen University Cancer Center	308-2015-001	NCT03006614	Female	Yes		Yes	Yes	1	45	Resection	Fresh	Primary	Right breast	Invasive ductal carcinoma	IIB	Luminal A	3	Yes	Round 1	Epirubicin + Cyclophosphamide + Docetaxel	Partial response	Yes		Round 1	Anastrozole + Leuprorelin + Radiotherapy
Pat069	P069	Sun Yat-sen University Cancer Center	308-2015-001	NCT03006614	Female	Yes		Yes	Yes	1	45	Resection	Fresh	Primary	Right breast	Invasive ductal carcinoma + Intraductal carcinoma	IIA	Luminal B	2	Yes	Round 1	Cyclophosphamide + Doxorubicin	Partial response	Yes		Round 1	Docetaxel + Herceptin
																					Round 2	Herceptin	N/A
Pat070	P070	Centro Hospitalar Conde de S. Januário	BSERE16-APP010-FHS		Female	Yes		Yes	Yes	2		Resection	Fresh	Primary	Left breast		IIIB	TNBC						Yes		Round 1	Epirubicin + Cyclophosphamide + Docetaxel + Radiotherapy
																										Round 2	Eribulin mesylate	Recurrence
Pat072	P072	Centro Hospitalar Conde de S. Januário	BSERE16-APP010-FHS		Female	Yes			Yes	2		Resection	Fresh	Primary	Breast									N/A
Pat073	P073	Centro Hospitalar Conde de S. Januário	BSERE16-APP010-FHS		Female	Yes		Yes	Yes	2	76	Resection	Fresh	Primary	Right breast		IIA	Luminal B						N/A
Pat074	P074	Centro Hospitalar Conde de S. Januário	BSERE16-APP010-FHS		Female	Yes		Yes	Yes	2	60	Resection	Fresh	Primary	Left breast		IIA	Luminal B						N/A
Pat075	P075	Centro Hospitalar Conde de S. Januário	BSERE16-APP010-FHS		Female	Yes		Yes	Yes	2	66	Resection	Fresh	Primary	Left breast	Invasive ductal carcinoma	IIA	Luminal B						N/A
Pat076	P076	Centro Hospitalar Conde de S. Januário	BSERE16-APP010-FHS		Female	Yes		Yes	Yes	2	79	Resection	Fresh	Primary	Left breast	Invasive ductal carcinoma	IIIA	Luminal B						N/A
Pat077	P077	Centro Hospitalar Conde de S. Januário	BSERE16-APP010-FHS		Female	Yes			Yes	1	65	Resection	Fresh	Primary	Right breast		IA	Luminal B						N/A
Pat078	P078	Centro Hospitalar Conde de S. Januário	BSERE16-APP010-FHS		Female	Yes		Yes	Yes	1	76	Resection	Fresh	Primary	Right breast	Invasive ductal carcinoma	IIA	Luminal B						N/A
Pat079	P079	Centro Hospitalar Conde de S. Januário	BSERE16-APP010-FHS		Female	Yes			Yes	1	70	Resection	Fresh	Primary	Right breast		IIA	Luminal B						N/A
Pat080	P080	First Affiliated Hospital of Sun Yat-sen University	ICE-2017-148		Female						61	Biopsy	Fresh	Metastasis	Lung	Invasive ductal carcinoma	IV	Luminal B						Yes		Round 1	Docetaxel	N/A
Pat081	P081	First Affiliated Hospital of Sun Yat-sen University	ICE-2017-148		Female	Yes		Yes	Yes	2	46	Biopsy	Fresh	Primary	Right breast	Invasive ductal carcinoma	IIIA	TNBC						Yes	Yes	Round 1	Epirubicin + Cyclophosphamide + Docetaxel	Disease free survival >28months
Pat082	P082	Sun Yat-sen University Cancer Center	308-2015-001	NCT03006614	Female	Yes	Yes	Yes	Yes	2	35	Biopsy	Fresh	Metastasis	Lymph node	Invasive ductal carcinoma	IIIB	Luminal B	3	Yes	Round 1	Liposomal paclitaxel + Carboplatin	Progressive disease	N/A
																					Round 2	Docetaxel + Epirubicin	Progressive disease
																					Round 3	Vinorelbine + Cisplatin + Apatinib	Stable disease
Pat083	P083	Sun Yat-sen University Cancer Center	308-2015-001	NCT03006614	Female	Yes		Yes	Yes	1	34	Resection	Fresh	Primary	Left breast	Invasive ductal carcinoma	IIA	Luminal B	3	Yes	Round 1	Epirubicin + Cyclophosphamide + Docetaxel	Partial response	Yes		Round 1	Radiotherapy
																										Round 2	Anastrozole + Capecitabine
Pat084	P084	Sun Yat-sen University Cancer Center	308-2015-001	NCT03006614	Female	Yes			Yes	1	60	Biopsy	Fresh	Primary	Right breast	Invasive ductal carcinoma	IV	Luminal B		Yes	Round 1	Epirubicin + Cyclophosphamide + Docetaxel	Progressive disease	Yes	Yes	Round 1	Liposomal Doxorubicin + Everolimus + Bevacizumab	Partial response
																					Round 2	Gemcitabine + Cisplatin	Progressive disease
																					Round 3	Paclitaxel + Capecitabine	Progressive disease
																					Round 4	Vinorelbine + Cisplatin + Bevacizumab	Partial response→Progressive disease
																					Round 5	Nab-Paclitaxel + PD-1 monoclonal antibody	Progressive disease
Pat084	P147	Sun Yat-sen University Cancer Center	308-2015-001	NCT03006614	Female	Yes		Yes	Yes	2	61	Biopsy	Fresh	Metastasis	Right axillary lymph node	Poorly differentiated invasive ductal carcinoma	IV	Luminal B		Yes	Round 1	Epirubicin + Cyclophosphamide + Docetaxel	Progressive disease	Yes		Round 1	Apatinib + Cyclophosphamide + Methotrexate + Vinorelbine	Partial response→Progressive disease
																					Round 2	Gemcitabine + Cisplatin	Progressive disease			Round 2	Irinotecan	N/A
																					Round 3	Paclitaxel + Capecitabine	Progressive disease
																					Round 4	Vinorelbine + Cisplatin + Bevacizumab	Partial response→Progressive disease
																					Round 5	Nab-Paclitaxel + PD-1 monoclonal antibody	Progressive disease
																					Round 6	Liposomal Doxorubicin + Everolimus + Bevacizumab	Partial response
																					Round 7	Anastrozole + PD-1 monoclonal antibody	Progressive disease
																					Round 8	Liposomal Doxorubicin + Everolimus + Bevacizumab	Progressive disease
																					Round 9	Bortezomib + Capecitabine	Progressive disease
Pat086	P086	Sun Yat-sen University Cancer Center	308-2015-001	NCT03006614	Female	Yes			Yes	2	51	Biopsy	Fresh	Metastasis	Left axillary lymph node	Poorly differentiated invasive ductal carcinoma	IIIA	TNBC	2	Yes	Round 1	Docetaxel + Carboplatin	Progressive disease	Yes	Yes	Round 1	Gemcitabine + Cisplatin + Herceptin	Stable disease
																					Round 2	Vinorelbine + Capecitabine + Herceptin	Progressive disease			Round 2	Gemcitabine + Cisplatin + Bevacizumab	Stable disease
																					Round 3	Epirubicin + Cyclophosphamide	Progressive disease
Pat087	P087	Sun Yat-sen University Cancer Center	308-2015-001	NCT03006614	Female	Yes		Yes	Yes	2	38	Resection	Fresh	Primary	Left breast	Invasive ductal carcinoma	IIIC	Luminal B	2	Yes	Round 1	Epirubicin + Cyclophosphamide	Partial response
																					Round 2	Docetaxel + Herceptin	N/A
Pat088	P088	Sun Yat-sen University Cancer Center	308-2015-001	NCT03006614	Female	Yes	Yes	Yes	Yes	2	58	Resection	Fresh	Primary	Right breast	Intermediate intraductal carcinoma	IIA	Luminal A		Yes	Round 1	Epirubicin + Cyclophosphamide	Partial response	Yes		Round 1	Herceptin
																					Round 2	Paclitaxel + Cisplatin + Herceptin	N/A			Round 2	Radiotherapy
Pat094	P094	Centro Hospitalar Conde de S. Januário	BSERE16-APP010-FHS		Female	Yes					43	Resection	Fresh	Primary	Right breast		IIB	HER2+		Yes	Round 1	Herceptin + Pertuzumab + Docetaxol	N/A	Yes		Round 1	Herceptin + Tamoxifen
Pat096	P096	Centro Hospitalar Conde de S. Januário	BSERE16-APP010-FHS		Female						72	Resection	Fresh	Primary	Left breast	Invasive ductal carcinoma	IIA	Luminal B						N/A
Pat097	P097	Sun Yat-sen University Cancer Center	308-2015-001	NCT03006614	Female	Yes		Yes	Yes	1	64	Resection	Fresh	Primary	Left breast	Ductal carcinoma in situ	IIA	Luminal B		Yes	Round 1	Epirubicin + Cyclophosphamide	Partial response	Yes		Round 1	Anastrozole + Herceptin
																					Round 2	Docetaxel + Herceptin	Partial response
Pat098	P098	Sun Yat-sen University Cancer Center	308-2015-001	NCT03006614	Female	Yes		Yes	Yes	2	41	Resection	Fresh	Primary	Right breast	Invasive Adenocarcinoma	IIIA	HER2+		Yes	Round 1	Epirubicin + Cyclophosphamide	Partial response	Yes		Round 1	Radiotherapy
																					Round 2	Docetaxel + Herceptin + Pertuzumab	Partial response
Pat099	P099	Sun Yat-sen University Cancer Center	308-2015-001	NCT03006614	Female	Yes			Yes	2	58	Resection	Fresh	Primary	Left breast	Invasive ductal carcinoma	IA	HER2+		Yes	Yes	Epirubicin + Cyclophosphamide + Docetaxel	Partial response	Yes		Round 1	Radiotherapy
Pat100	P100	Sun Yat-sen University Cancer Center	308-2015-001	NCT03006614	Female	Yes		Yes	Yes	1	34	Resection	Fresh	Primary	Right breast	Invasive ductal carcinoma+Intermediate Ductal carcinoma in situ	IIIA	Luminal A	3	Yes	Round 1	Epirubicin + Cyclophosphamide + Docetaxel	Partial response	Yes			N/A
Pat101	P101	Sun Yat-sen University Cancer Center	308-2015-001	NCT03006614	Female						60	Resection	Fresh	Primary	Right breast	Invasive ductal carcinoma	IIA	Luminal A		Yes	Round 1	Epirubicin + Cyclophosphamide + Docetaxel	Partial response	Yes			N/A
Pat102	P102	Sun Yat-sen University Cancer Center	308-2015-001	NCT03006614	Female	Yes		Yes	Yes	2	52	Resection	Fresh	Primary	Right breast	Invasive ductal carcinoma	IA	Luminal A	3	Yes	Round 1	Epirubicin + Cyclophosphamide + Docetaxel	Partial response	Yes		Round 1	Letrozole
																										Round 2	Radiotherapy
Pat103	P103	Sun Yat-sen University Cancer Center	308-2015-001	NCT03006614	Female	Yes		Yes	Yes	2	44	Resection	Fresh	Primary	Left breast	Invasive ductal carcinoma	IIB	Luminal B	2	Yes	Round 1	Epirubicin + Cyclophosphamide + Pirarubicin	Partial response	Yes		Round 1	N/A
Pat104	P104	Sun Yat-sen University Cancer Center	308-2015-001	NCT03006614	Female	Yes			Yes	2	44	Resection	Fresh	Primary	Left breast	Invasive ductal carcinoma+ High-grade Ductal carcinoma in situ	IIB	HER2+	2	Yes	Round 1	Epirubicin + Cyclophosphamide	Stable disease	Yes		Round 1	Herceptin + Capecitabine
																					Round 2	Docetaxel + Herceptin	Stable disease			Round 2	Radiotherapy
Pat105	P105	First Affiliated Hospital of Sun Yat-sen University	ICE-2017-148		Female	Yes	Yes	Yes	Yes	2	48	Resection	Fresh	Metastasis	Liver	Invasive ductal carcinoma	IV	HER2+	3					Yes		Round 1	Epirubicin + Cyclophosphamide + Docetaxel	Progressive disease
Pat105	P106	First Affiliated Hospital of Sun Yat-sen University	ICE-2017-148		Female	Yes		Yes	Yes	2	48	Resection	Fresh	Metastasis	Liver	Invasive ductal carcinoma	IV	HER2+	3					Yes		Round 1	Epirubicin + Cyclophosphamide + Docetaxel	Progressive disease
Pat107	P107	First Affiliated Hospital of Sun Yat-sen University	ICE-2017-148		Female						54	Biopsy	Fresh	Metastasis	Lymph node	Invasive ductal carcinoma	IV	TNBC	2	Yes	Round 1	Epirubicin + Cyclophosphamide + Docetaxel	Partial response	Yes		Round 1	Vinorelbine + Apatinib	Partial response
Pat108	P108	First Affiliated Hospital of Sun Yat-sen University	ICE-2017-148		Female						55	Biopsy	Fresh	Metastasis	Bone	Invasive ductal carcinoma	IV	TNBC	2	Yes	Round 1	Epirubicin + Cyclophosphamide + Docetaxel	N/A	Yes		Round 1	Carboplatin	Partial response
																										Round 2	Nab-Paclitaxel + PD-1 monoclonal antibody	Partial response
Pat108	P109	First Affiliated Hospital of Sun Yat-sen University	ICE-2017-148		Female						55	Biopsy	Fresh	Metastasis	Bone	Invasive ductal carcinoma	IV	TNBC	2	Yes	Round 1	Epirubicin + Cyclophosphamide + Docetaxel	N/A	Yes		Round 1	Carboplatin	Partial response
																										Round 2	Nab-Paclitaxel + PD-1 monoclonal antibody	Partial response
Pat110	P110	First Affiliated Hospital of Sun Yat-sen University	ICE-2017-148		Female	Yes		Yes	Yes	2	45	Biopsy	Fresh	Metastasis	Lung	Invasive ductal carcinoma	IV	Luminal B	2	Yes	Round 1	Capecitabine + Herceptin	Progressive disease	Yes		Round 1	Fulvestrant + Heceptin	Partial response
Pat111	P111	Centro Hospitalar Conde de S. Januário	BSERE16-APP010-FHS		Female	Yes	Yes	Yes	Yes	1	69	Resection	Fresh	Primary	Breast	Invasive ductal carcinoma	IIB	Luminal B						N/A
Pat112	P112	Centro Hospitalar Conde de S. Januário	BSERE16-APP010-FHS		Female	Yes			Yes	1	51	Resection	Fresh	Primary	Left breast	Intraductal carcinoma	IIA	Luminal B						N/A
Pat113	P113	Centro Hospitalar Conde de S. Januário	BSERE16-APP010-FHS		Female	Yes			Yes	1	73	Resection	Fresh	Primary	Left breast	Invasive ductal carcinoma		Luminal A						N/A
Pat115	P115	Sun Yat-sen University Cancer Center	308-2015-001	NCT03006614	Female	Yes			Yes	2	42	Resection	Fresh	Primary	Right breast	Invasive mucinous carcinoma	IV	Luminal B	3	Yes	Round 1	Liposomal paclitaxel + Capecitabine	Adverse Drug Reaction	Yes		Round 1	N/A
																					Round 2	Liposomal paclitaxel + Herceptin	Progressive disease
																					Round 3	Pirarubicin	Progressive disease
																					Round 4	T-DM1	Progressive disease
Pat116	P116	Sun Yat-sen University Cancer Center	308-2015-001	NCT03006614	Female	Yes		Yes	Yes	1	38	Resection	Fresh	Primary	Right breast	High-grade Ductal carcinoma in situ	IIA	HER2+		Yes	Round 1	Epirubicin + Cyclophosphamide + Docetaxel + Herceptin	Partial response	N/A
Pat117	P117	Sun Yat-sen University Cancer Center	308-2015-001	NCT03006614	Female	Yes	Yes	Yes	Yes	2	56	Resection	Fresh	Primary	Left breast	Invasive ductal carcinoma+ High-grade Ductal carcinoma in situ	IIA	HER2+	3	Yes	Round 1	Epirubicin + Cyclophosphamide + Docetaxel	Progressive disease	Yes		Round 1	Capecitabine
																										Round 2	Radiotherapy
Pat118	P118	First Affiliated Hospital of Sun Yat-sen University	ICE-2017-148		Female	Yes	Yes	Yes	Yes	2	57	Resection	Fresh	Metastasis	Lung	Metaplastic carcinoma	IV	TNBC	3	Yes	Round 1	Epirubicin + Cyclophosphamide + Docetaxel	Progressive disease	No
																					Round 2	Carboplatin + Capecitabine	Progressive disease
Pat119	P119	Sun Yat-sen University Cancer Center	308-2015-001	NCT03006614	Female	Yes		Yes	Yes	1	64	Resection	Fresh	Primary	Left breast	Invasive Adenocarcinoma	IV	Luminal B		Yes	Round 1	Epirubicin + Cyclophosphamide + Docetaxel	Stable disease	N/A
Pat121	P121	Sun Yat-sen University Cancer Center	308-2015-001	NCT03006614	Female						65	Resection	Fresh	Primary	Right breast	Invasive ductal carcinoma	IIIA	Luminal B	2	Yes	Round 1	Epirubicin + Cyclophosphamide + Docetaxel	Stable disease	N/A
Pat122	P122	Sun Yat-sen University Cancer Center	308-2015-001	NCT03006614	Female	Yes					34	Resection	Fresh	Primary	Left breast	Invasive ductal carcinoma	IV	Luminal B	2	Yes	Round 1	N/A	Partial response	N/A
Pat123	P123	Centro Hospitalar Conde de S. Januário	BSERE16-APP010-FHS		Female	Yes			Yes	1	65	Resection	Fresh	Primary	Breast	Invasive Papillary Carcinoma		Luminal B						N/A
Pat125	P125	Centro Hospitalar Conde de S. Januário	BSERE16-APP010-FHS		Female	Yes		Yes	Yes	1	79	Resection	Fresh	Primary	Breast	Invasive ductal carcinoma	IIA	Luminal B						N/A
Pat126	P126	Centro Hospitalar Conde de S. Januário	BSERE16-APP010-FHS		Female	Yes					44	Resection	Fresh	Primary	Right breast	Invasive ductal carcinoma	IIB	Luminal B						N/A
Pat127	P127	Centro Hospitalar Conde de S. Januário	BSERE16-APP010-FHS		Female						67	Resection	Fresh	Primary	Left breast	Invasive Lobular carcinoma	IIB	Luminal B						N/A
Pat128	P128	Centro Hospitalar Conde de S. Januário	BSERE16-APP010-FHS		Female	Yes	Yes	Yes	Yes	1		Resection	Fresh	Primary	Left breast	Lobular carcinoma in situ	IIA	Luminal A						N/A
Pat129	P129	First Affiliated Hospital of Sun Yat-sen University	ICE-2017-148		Female						39	Resection	Fresh	Metastasis	Chest wall	Invasive ductal carcinoma	IV	Luminal B	2	Yes	Round 1	Epirubicin + Cyclophosphamide + Docetaxel	N/A	N/A
Pat132	P132	First Affiliated Hospital of Sun Yat-sen University	ICE-2017-148		Female	Yes		Yes	Yes	2	39	Resection	Fresh	Metastasis	Chest wall	Invasive ductal carcinoma	IV	TNBC	3	Yes	Round 1	Epirubicin + Cyclophosphamide + Docetaxel + Carboplatin	Progressive disease	Yes		Round 1	Nab-Paclitaxel + Carboplatin + Vinorelbine	Chest wall recurrence
Pat135	P135	First Affiliated Hospital of Sun Yat-sen University	ICE-2017-148		Female						32	Biopsy	Fresh	Primary	Breast	Invasive ductal carcinoma	IA	Luminal A	2	Yes	Round 1	Epirubicin + Cyclophosphamide + Docetaxel	N/A	No
Pat136	P136	Zhuhai People’s Hospital	ZH2019-03		Female						64	Resection	Fresh	Primary	Right breast	Invasive ductal carcinoma+Ductal carcinoma in situ	IIIB	TNBC	3	Yes	Round 1	Cyclophosphamide + Paclitaxel	Partial response	Yes		Round 1	Cyclophosphamide + Paclitaxel
Pat137	P137	Zhuhai People’s Hospital	ZH2019-03		Female	Yes		Yes	Yes	1	47	Resection	Fresh	Primary	Right breast	Invasive ductal carcinoma	IIB	Luminal B		Yes	Round 1	Epirubicin + Cyclophosphamide	Partial response	Yes		Round 1	Epirubicin + Cyclophosphamide + Liposomal Paclitaxel
Pat138	P138	First Affiliated Hospital of Sun Yat-sen University	ICE-2017-148		Female	Yes		Yes	Yes	2	60	Biopsy	Fresh	Primary	Breast	Invasive ductal carcinoma	IV	TNBC		Yes	Round 1	Paclitaxel + Capecitabine	Progressive disease	Yes	Yes	Round 1	Gemcitabine + Carboplatin	Partial response
Pat138	P139	First Affiliated Hospital of Sun Yat-sen University	ICE-2017-148		Female						60	Biopsy	Fresh	Metastasis	Lymph node	Invasive ductal carcinoma	IV	TNBC		Yes	Round 1	Paclitaxel + Capecitabine	Progressive disease	Yes		Round 1	Gemcitabine + Carboplatin	Partial response
Pat140	P140	First Affiliated Hospital of Sun Yat-sen University	ICE-2017-148		Female	Yes	Yes	Yes	Yes	1	31	Resection	Fresh	Primary	Breast	Invasive ductal carcinoma	IIIB	Luminal B	3	Yes	Round 1	Epirubicin + Cyclophosphamide + Docetaxel	Progressive disease	Yes		Round 1	Vinorelbine + Capecitabine
																					Round 2	Docetaxel + Carboplatin	Progressive disease
Pat141	P141	First Affiliated Hospital of Sun Yat-sen University	ICE-2017-148		Female	Yes		Yes	Yes	1	31	Resection	Fresh	Primary	Breast	Invasive ductal carcinoma	IIIA	HER2+	3	Yes	Round 1	Docetaxel + Carboplatin + Herceptin	Progressive disease	Yes		Round 1	Capecitabine + Lapatinib
																					Round 2	Epirubicin + Cyclophosphamide + Herceptin	Progressive disease
Pat142	P142	First Affiliated Hospital of Sun Yat-sen University	ICE-2017-148		Female	Yes		Yes	Yes	1	39	Resection	Fresh	Metastasis	Left axillary fossa	Invasive ductal carcinoma	IV	TNBC	3	Yes	Round 1	Doxorubicin	Stable disease	Yes		Round 1	Vinorelbine + Carboplatin	N/A
																					Round 2	Cyclophosphamide + Docetaxel	Progressive disease
Pat144	P144	First Affiliated Hospital of Sun Yat-sen University	ICE-2017-148		Female	Yes	Yes	Yes	Yes	1	28	Resection	Fresh	Primary	Breast	Lobular carcinoma		TNBC						Yes		Round 1	Cyclophosphamide + Doxorubicin
Pat145	P145	First Affiliated Hospital of Sun Yat-sen University	ICE-2017-148		Female	Yes		Yes	Yes	1	39	Resection	Fresh	Metastasis	Chest wall	Invasive ductal carcinoma	IV	TNBC		Yes	Round 1	Epirubicin + Cyclophosphamide + Docetaxel	Progressive disease	Yes		Round 1	Gemcitabine + Carboplatin
Pat146	P146	Zhuhai People’s Hospital	ZH2019-03		Female	Yes		Yes	Yes	1	35	Resection	Fresh	Primary	Right breast	Invasive ductal carcinoma	IIIB	HER2+	2	Yes	Round 1	Docetaxel + Carboplatin + Herceptin	Partial response
Pat148	P148	First Affiliated Hospital of Sun Yat-sen University	ICE-2017-148		Female	Yes	-		Yes	1	48	Biopsy	Fresh	Metastasis	Lung	Metaplastic carcinoma	IV	TNBC		Yes	Round 1	Epirubicin + Cyclophosphamide + Docetaxel + Carboplatin	Progressive disease	Yes	Yes	Round 1	Vinorelbine + Everolimus	Stable disease
																					Round 2	Radiotherapy (after surgical resection)	Lung metastasis
																					Round 3	Capecitabine	Progressive disease
	Number
Patient	125
Tumor	132
Primary tumor	107
Metastatic tumor	25
Blood	103
No blood	22
Adjacent tissue	48
No Adjacent tissue	84
Molecular subtype
Luminal A	18
Luminal B	64
HER2+	21
TNBC	28
N/A	1
Treatment status
Treatment-naïve	77
Drug sensitive	26
Drug resistant	23
N/A	6
Metastatic tumors
Lymph node	6
Chest wall	5
Lung	6
Bone	3
Liver	4
Axillary fossa	1
	Number
Total tumor	132
3D success	99
Treated tumor	55
3D success	44
Treatment-naïve tumor	77
3D success	55
Treatment-naïve tumor	77
Frozen	52
3D success	33
Fresh	25
3D success	22
Frozen tumor	55
3D success	35
Frozen tumor	55
Treated tumor	3
Treatment-naïve tumor	52
Fresh tumor	77
3D success	63
Biopsy	17
3D success	11
Biopsy
Treated	14
Treatment-naïve	3
Biopsy
Metastases	13
Primary	4
Metastatic tumor
Treated	21
Treatment-naïve	4
Frozen	55
Treated	3
Treatment-naïve	52
