# Supplementary material for: Patient‐Derived Organoids Can Guide Personalized‐Therapies for Patients with Advanced Breast Cancer
Source: Adv Sci (Weinh). 2021 Oct 4;8(22):2101176. doi: 10.1002/advs.202101176 (PMC8596108; doi:10.1002/advs.202101176)
Supplement: Supplementary file 3 — Supporting Information 2 [file ADVS-8-2101176-s003.xlsx]

## Sheet: Sheet1
data file S2. IC50 values (μM) of each drug in the breast cancer organoid lines.
			PDO001	PDO013	PDO015	PDO023	PDO026	PDO027	PDO029	PDO038	PDO039	PDO044	PDO046	PDO050	PDO051	PDO052	PDO053	PDO055	PDO067	PDO070	PDO072	PDO073	PDO074	PDO075	PDO076	PDO077	PDO078	PDO079	PDO081	PDO105	PDO106	PDO111	PDO112	PDO113	PDO123	PDO125	PDO128	PDO137	PDO057	PDO058	PDO059	PDO061	PDO062	PDO063	PDO064	PDO065	PDO066	PDO068	PDO069
Drug	Target	Tested range of drug	IC50 （μM）	IC50 （μM）	IC50 （μM）	IC50 （μM）	IC50 （μM）	IC50 （μM）	IC50 （μM）	IC50 （μM）	IC50 （μM）	IC50 （μM）	IC50 （μM）	IC50 （μM）	IC50 （μM）	IC50 （μM）	IC50 （μM）	IC50 （μM）	IC50 （μM）	IC50 （μM）	IC50 （μM）	IC50 （μM）	IC50 （μM）	IC50 （μM）	IC50 （μM）	IC50 （μM）	IC50 （μM）	IC50 （μM）	IC50 （μM）	IC50 （μM）	IC50 （μM）	IC50 （μM）	IC50 （μM）	IC50 （μM）	IC50 （μM）	IC50 （μM）	IC50 （μM）	IC50 （μM）	IC50 （μM）	IC50 （μM）	IC50 （μM）	IC50 （μM）	IC50 （μM）	IC50 （μM）	IC50 （μM）	IC50 （μM）	IC50 （μM）	IC50 （μM）	IC50 （μM）
Formestane	Aromatase	0.0823μM-60μM	60	60	60	60	60	60	60	60	60	49.74	60	60	60	60	60	60	55.92	60	60	60	60	60	60	60	60	60	60	60	60	60	60	60	60	58.8	60	60	60	60	60	60	60	60	60	60	60	60	60
Carmofur	Acid ceramidase		7.953	60	13.15	60	60	60	60	20.96	27.117	60	24.79	11.61	60	60	60	60	24.1245	60	60	5.73	20.09	60	18.88	60	7.358	60	60	60	57.58	60	6.96	12.348	60	60	60	28.362	60	60	21.87	60	17.49	60	60	17.71	13.04	60	22.695
Fluorouracil	DNA/RNA synthesis		5.705	23.16	7.201	17.21	19.91	60	60	60	17.112	60	60	5.433	60	60	60	60	19.992	20.72	60	4.771	60	60	16.25	14.56	4.333	60	35.61	60	39.1	60	7.1	8.718	60	60	60	25.563	22.34	60	12.33	19.26	17.21	10.72	60	60	9.09	60	19.584
Cisplatin	DNA synthesis		25.119	20	47.31	60	17.55	60	5.25	60	60	60	60	41.13	11.205	33.12	60	20.97	26.7615	23.958	60	16.458	60	21.075	5.154	40.59	4.294	57.36	48.33	10.2435	25.452	20.505	16.911	19.095	45.36	37.5	14.886	27.66	60	23.352	8.286	60	60	60	60	18	49.05	60	59.88
Carboplatin	DNA synthesis		60	60	60	60	23.39	60	60	60	60	60	60	60	60	60	60	60	60	23.92	60	21.02	60	60	60	60	60	60	60	33.255	56.19	60	56.7	54.96	60	60	60	60	60	58.9	60	60	60	60	60	60	60	60	60
Azacitidine	DNA methylation		16.33	24.51	60	60	16.49	60	60	60	58.02	60	60	60	60	60	60	60	17.2935	20.35	60	60	60	60	60	28.64	60	60	3.477	58.725	60	60	23.6	60	60	10.824	43.05	11.6865	60	60	27.86	60	60	60	60	60	7.754	29.397	60
Genistein	Protein tyrosine kinase		60	26.8	60	60	20.51	60	60	60	53.01	60	60	60	60	60	60	60	46.635	60	60	60	60	60	60	60	0.9177	60	50.91	60	40.9	60	40.06	40.24	60	60	60	47.07	60	60	60	60	60	60	60	26.3	60	60	45.36
Lapatinib	EGFR, HER2		22.18	60	15.22	60	60	60	60	60	17.187	6.03	60	60	60	60	60	18.41	11.046	60	60	60	60	60	60	60	0.6968	60	0.6795	19.779	60	60	60	31.94	60	5.649	25.584	9.072	60	60	60	20.52	60	60	60	60	60	2.955	5.274
Saracatinib	Src		6.24	7.27	8.952	17.13	16.47	8.256	19.86	60	2.8953	2.0283	60	7.682	6.28	60	60	6.653	7.251	10.49	18.87	6.541	15.04	19.1	16.65	60	1.757	60	2.8974	12.645	38.22	60	25.3	14.082	60	3.111	8.625	5.9955	8.804	34.845	11.06	12.55	9.979	9.391	11.85	60	7.111	3.21	3.744
Ribociclib	CDK4/6		10.1	60	18.21	60	60	60	60	60	60	60	60	6.788	60	60	60	60	23.1165	29.63	60	2.996	60	60	60	60	1.108	60	36.21	37.53	58.7	60	46.12	18.85	60	24.006	60	60	60	60	60	60	60	60	60	60	10.87	60	55.53
Olaparib	PARP1/2		20.46	60	60	60	60	60	60	60	60	60	60	18.87	60	60	60	60	53.145	60	60	15.91	60	60	60	0.5648	60	60	51.93	60	55.77	60	43.14	39.57	60	60	60	53.175	60	60	60	27.21	60	60	12.02	22.49	60	17.7	60
Tamoxifen	Estrogen receptor		26.109	60	29.133	60	60	50.1	15.339	60	41.64	28.215	60	28.176	20.922	32.16	20.196	22.113	45.465	27.642	60	21.252	59.67	18.297	25.119	21.264	60	54.42	2.7402	35.175	60	60	35.94	5.79	60	9.258	60	26.082	60	60	22.323	28.215	23.727	60	60	51	28.197	2.3073	36.54
Toremifene	Estrogen receptor		24.974	60	27.477	60	60	57.3	20.64	60	57.84	35.43	60	26.634	21.747	31.2	22.914	23.835	60	28.962	60	21.861	60	19.617	33.78	22.62	60	51.51	60	60	60	60	60	60	60	25.065	60	57.12	60	60	22.044	35.43	26.934	60	60	60	27.168	31.62	60
Bleomycin	DNA/RNA synthesis	0.0274μM-20μM	0.0274	0.4443	0.0432	0.406	6.531	0.4173	0.4261	0.2165	0.5388	1.323	8.111	0.0274	0.3393	9.243	4.22	0.0287	0.4266	2.834	13.09	0.0274	0.0642	0.2224	0.2023	3.025	0.0274	0.2927	1.879	20	4.097	20	0.0868	0.0274	3.965	5.61	20	0.726	12.43	20	0.0831	0.11	0.0471	0.0495	3.296	0.2053	0.0274	7.282	0.3174
Clofarabine	Ribonucleotide reductase		0.2463	20	0.5389	2.28	20	9.24	6.497	3.376	6.128	15.6	9.126	0.3368	2.007	20	13.54	0.8257	1.677	4.641	12.92	0.5328	0.4255	6.832	7.784	2.824	0.5023	20	4.904	20	4.366	20	0.8808	0.5418	9.243	3.22	20	2.82	20	20	2.489	20	3.443	2.225	4.848	6.357	0.3275	2.279	4.53
Cladribine	Adenosine deaminase		0.7271	20	2.18	14.92	20	20	19.48	20	8.202	18.22	9.238	0.551	8.388	20	20	3.986	1.1215	7.48	20	0.9734	1.974	14.77	10.06	6.901	2.245	20	0.4014	9.0185	20	20	1.86	1.89	15.37	5.225	20	6.869	20	20	20	20	20	8.477	20	11.1	0.3632	20	13.51
Gemcitabine	DNA/RNA synthesis		0.0274	20	0.0274	10.47	20	20	20	20	9.178	20	4.589	0.0274	9.59	20	20	0.3102	0.1255	2.324	20	0.0274	0.3952	20	20	0.0274	0.0274	20	1.715	20	11.1	20	0.0301	0.0274	20	1.999	20	2.479	20	20	0.7529	20	4.083	8.048	20	20	0.0274	0.5372	10.13
Cytarabine	DNA synthesis		0.2112	14.68	2.492	7.346	20	11.58	6.135	9.781	4.268	12.31	11.53	0.266	6.885	20	20	7.53	1.446	2.856	20	0.2433	5.64	9.367	6.097	1.083	0.4904	20	1.209	20	20	19.19	1.041	0.77	20	4.737	20	4.5385	20	20	7.05	14.87	14.48	5.285	20	20	0.3551	20	6.112
TAS-102	DNA/RNA synthesis		4.386	20	4.415	20	15.15	20	20	20	20	20	20	4.003	20	20	20	20	11.6285	19.08	20	3.387	20	20	20	12.16	0.0274	20	8.232	20	20	20	11.72	5.666	20	3.22	20	19.96	20	20	20	20	20	20	20	20	4.161	20	20
Docetaxel	Microtubule		0.0274	18.54	0.0274	20	20	20	20	20	0.0274	20	20	0.0274	20	20	20	0.0704	0.0274	20	20	0.0274	0.3344	20	20	0.0274	0.0274	20	0.0533	20	20	20	0.088	0.0274	20	10.95	20	0.0499	20	20	0.4478	2.217	20	1.768	20	20	0.0274	0.061	0.6987
Paclitaxel	Microtubule		0.0274	20	0.0497	20	20	20	20	20	0.0274	20	20	0.0344	20	20	20	0.2304	0.0274	20	20	0.0274	0.3795	16.97	20	0.1236	0.3505	20	0.0402	20	20	20	0.7323	0.2798	20	0.0274	20	0.7964	20	20	2.371	20	20	0.9176	20	20	0.0838	0.0274	0.1751
Vinorelbine	Microtubule		0.3593	13.49	0.6537	20	20	20	20	20	0.0675	8.5	7.145	0.5625	20	20	20	1.292	0.0274	2.119	20	0.5439	3.234	20	20	0.225	0.0274	20	0.0491	3.1385	20	20	1.458	1.017	20	0.0274	20	0.2908	9.219	20	0.7037	4.643	20	2.244	20	20	0.4661	0.0889	0.118
Ixabepilone	Microtubule		0.0274	20	0.0274	20	20	20	20	20	0.0274	20	20	0.0274	20	20	20	0.3884	0.0274	20	20	0.0274	0.1813	4.459	20	0.0274	0.06969	20	0.0274	20	20	20	0.0274	0.0274	20	0.0274	20	0.9533	20	20	20	5.23	20	0.0274	20	19.91	0.0274	0.0274	2.707
Vincristine	Microtubule		0.0274	20	0.0274	20	20	20	20	20	0.0274	20	20	0.0905	20	20	20	0.0274	0.0274	20	20	0.0274	0.0487	4.255	20	0.0274	0.1663	20	0.0274	20	9.78	20	0.0274	0.0274	20	0.0274	20	0.3189	20	20	0.0388	20	20	20	20	7.799	0.0274	0.0274	0.0274
Vinblastine	Microtubule		0.1082	3.571	0.2853	20	20	20	17.01	20	0.0325	10.75	6.545	0.1685	8.871	20	20	3.295	0.0274	0.3895	20	0.0274	1.984	20	7.582	0.0998	0.6772	20	0.0274	1.163	8.786	20	0.3323	0.265	20	0.0274	20	0.1077	17.99	20	1.497	5.503	11.56	3.879	20	15.75	0.397	0.1878	0.0274
Etoposide	Topoisomerase		1.191	20	4.294	20	20	20	20	20	17.38	20	20	2.277	20	20	20	20	7.242	13.18	20	0.4839	20	20	20	0.4001	0.0274	20	20	20	20	20	10.95	1.879	20	14.67	20	20	20	20	9.032	20	20	20	20	17.25	1.706	20	20
Teniposide	Topoisomerase		0.2415	20	2.375	20	20	20	20	20	7.52	20	20	0.9328	20	20	20	9.377	4.388	20	20	0.2251	20	20	20	0.7495	0.8761	20	9.678	20	6.883	20	11.67	1.699	20	6.44	20	9.0955	20	20	20	20	20	20	9.075	20	0.4824	6.569	20
Irinotecan	Topoisomerase		2.396	2.089	3.873	20	20	20	20	20	7.397	12.97	20	1.166	20	20	20	8.395	4.327	1.125	15.78	0.6989	4.858	16.34	9.448	1.83	0.4797	20	5.854	20	20	20	9.621	7.074	20	7.694	20	16.015	20	20	10.34	9.497	20	14.6	20	3.093	2.022	19.46	12.92
Everolimus	mTOR		0.0274	20	20	16.5	20	20	20	20	8.745	14.55	10.74	20	20	20	20	5.524	18.65	20	6.111	0.5	13.35	20	20	3.353	1.258	20	0.1293	20	13.17	20	5.043	2.099	20	0.2801	20	1.4013	20	20	0.349	0.4464	3.569	6.931	2.563	4.025	20	4.86	1.641
Temsirolimus	mTOR		0.1322	14.06	19.96	20	12.79	20	20	20	0.2287	0.759	1.733	20	20	20	11.57	20	0.0274	0.478	10.24	1.025	6.255	12.26	20	2.064	20	20	0.0274	0.4597	3.3	8.161	2.956	2.486	5.763	1.085	6.777	0.0991	10.22	20	0.9947	1.708	7.859	7.996	20	2.888	5.648	0.0978	0.4076
Neratinib	HER2, EGFR		1.959	9.033	3.798	6.415	20	12.66	19.95	6.809	3.322	3.591	20	7.487	10.16	19.57	20	3.202	0.6883	20	6.832	4.037	7.663	9.991	12.99	7.239	0.0274	3.632	1.352	4.846	3.854	18.05	1.182	0.1823	4.183	0.4069	1.226	5.735	18.78	2.06	15.33	15.55	16.49	11.84	4.412	20	1.411	3.09	2.103
Afatinib	HER2, EGFR		0.0274	1.087	0.0274	6.505	19.59	2.735	1.389	3.338	0.0274	0.0274	20	0.0274	0.4868	6.372	20	0.0274	0.0274	5.749	20	0.0274	0.0274	0.1825	0.9885	5.848	0.162	0.0274	0.0274	20	9.8	20	1.24	0.1306	20	0.0281	3.54	0.0278	11.64	3.4843	3.567	0.9654	9.294	0.2535	5.015	3.464	0.0785	0.0274	0.0274
Gefitinib	EGFR		0.3437	6.343	0.5139	20	18.36	20	20	15.84	2.856	3.795	20	0.5731	10.65	20	19.88	0.3958	2.9675	20	20	0.7028	5.442	11.55	14.76	20	0.4896	0.7239	1.63	20	20	20	6.332	0.996	16.01	2.817	20	3.597	20	20	20	20	20	5.036	20	13.23	1.342	4.251	2.66
Erlotinib	EGFR		0.2517	7.57	1.767	20	20	17.84	20	20	1.049	1.607	20	1.503	12.23	20	16.53	0.7923	2.036	20	19.77	1.099	5.095	11.66	18.25	20	0.06324	1.811	0.0626	20	20	20	19.94	3.345	20	1.541	18.29	1.918	11.94	20	20	20	20	12.45	20	20	1.559	0.3599	0.8366
Dacomitinib	EGFR		0.034	0.0641	0.0729	8.729	3.518	5.809	4.288	20	0.3837	0.3022	20	0.1343	3.545	15.33	5.913	0.0601	0.3488	4.844	15.6	0.0568	1.307	1.765	2.475	10.9	5.966	1.549	0.0413	14.941	20	20	5.409	0.4755	20	0.0274	7.748	1.696	14.95	5.5837	4.435	4.136	20	2.128	7.599	9.187	0.4085	0.1348	0.277
Dasatinib	Abl, Src and c-Kit		1.026	9.329	7.459	17.25	0.0966	18.15	19.82	20	0.3625	0.8624	4.713	1.129	6.533	6.96	7.509	6.802	1.7855	3.841	2.17	1.766	7.991	6.978	8.627	17.86	1.448	20	2.165	20	0.7736	20	10.09	3.016	8.96	0.9818	20	3.4365	16.44	20	7.243	3.467	8.704	5.427	3.846	1.382	0.8365	0.6561	1.143
Vandetanib	VEGFR		1.07	3.637	2.922	20	2.469	7.576	19.18	20	3.206	2.723	20	3.652	3.804	20	5.188	2.447	7.1055	5.715	18.32	4.804	20	16.83	6.809	20	19.27	20	2.066	17.18	6.978	15.58	9.86	3.896	20	5.59	20	3.8675	20	20	5.387	4.274	7.931	5.428	5.204	20	5.041	1.906	2.783
Sunitinib	RTK		7.956	3.872	20	20	8.177	20	20	20	9.607	14.75	20	20	17.76	5.904	20	9.63	19.915	9.416	7.715	16.91	20	20	19.35	12.97	20	20	5.432	13.775	12.76	15.36	20	20	19.51	7.181	15.81	19.595	11.72	20	16.3	20	20	18.1	8.948	4.651	20	8.773	12.89
Palbociclib	CDK4/6		0.6005	20	1.883	20	7.889	17.73	17.75	20	20	20	20	2.565	10.84	10.91	20	3.075	4.562	19.34	20	0.4244	20	20	20	20	20	20	5.021	20	20	20	20	0.2443	20	12.19	20	20	17.73	20	10.33	9.411	6.161	5.367	20	20	0.6446	20	20
Danusertib	Aurora kinase		0.1579	12.38	1.112	12.3	18.42	20	20	4.701	1.85	7.481	20	0.4133	15.02	20	10.1	2.057	3.204	9.324	12.98	0.3834	20	20	3.531	0.2366	0.8114	9.376	20	12.625	20	20	2.857	1.102	15.6	1.637	14	3.505	19.2	20	4.827	3.819	3.57	1.963	11.44	8.086	0.3631	9.165	3.424
Vorinostat	HDAC		0.3921	6.648	1.246	2.614	4.3	4.462	3.532	1.129	2.013	5.098	2.039	0.9118	4.353	1.982	2.676	1.232	1.8915	3.039	2.152	0.6007	1.525	2.481	3.45	0.2046	20	2.486	1.997	2.7805	2.223	8.177	2.504	1.981	2.188	3.344	1.557	2.584	5.307	6.885	0.5683	1.645	3.426	1.404	1.605	0.8913	0.8476	2.581	2.151
Crizotinib	c-Met, ALK		3.966	6.204	8.07	20	20	16.65	16.14	20	3.111	4.897	13.51	8.163	10.12	12.81	20	7.453	4.2705	8.909	20	6.254	14.74	14.64	9.126	5.238	20	17.54	1.978	8.714	20	20	17.46	12.42	20	3.968	9.384	3.5555	20	18.58	11.94	9.349	15.12	9.96	6.739	18.18	6.521	3.857	4.207
Cepharanthine	TNF-α		1.521	3.566	8.356	20	9.1	11.04	20	20	12.47	11.2	20	20	15.39	8.784	10.52	3.618	20	20	20	2.701	20	17.32	9.311	13.25	20	20	2.942	11.328	20	20	20	15.49	20	12.46	20	12.96	20	20	13.26	20	20	13.59	8.036	20	4.735	4.981	20
Cantharidin	Protein/DNA/RNA synthesis		2.046	0.1602	2.757	3.722	3.5	4.725	5.615	6.566	4.319	3.306	1.483	2.419	5.275	4.862	2.987	2.42	4.1475	3.317	3.364	1.175	3.356	2.986	6.296	4.213	0.2184	5.846	2.882	4.8425	7.055	2.722	3.805	2.186	3.983	3.65	4.589	3.672	2.755	4.5853	1.461	2.034	1.72	2.014	2.879	6.274	2.685	2.878	3.383
Mitoxantrone	Topoisomerase	0.0274μM-20μM	0.066	0.741	0.1712	2.096	1	0.9581	1.923	3.112	0.5238	0.7846	0.8662	0.3038	1.096	1.052	1.191	0.2539	0.2193	0.6319	0.7836	0.0274	0.4913	1.063	1.195	0.1393	0.09315	1.152	0.3887	1.2825	0.1678	1.062	0.2844	0.0579	1.171	0.2979	0.9102	0.6881	1.595	3.151	0.2844	0.5969	1.128	0.5384	0.4373	0.7049	0.1929	0.7414	0.55
Epirubicin	Topoisomerase		0.2601	1.363	0.5412	10.69	1.963	2.627	5.911	16.31	0.839	1.124	5.302	2.319	1.119	1.91	1.581	0.2978	1.234	5.528	1.722	0.316	2.688	7.568	8.379	0.7359	20	2.385	0.5733	1.2265	1.746	1.871	1.065	0.3565	1.654	0.7811	1.05	0.4132	12.51	3.8393	0.2898	0.5591	1.502	2.016	1.388	1.509	0.7318	1.009	1.163
Doxorubicin	Topoisomerase		0.2108	1.961	0.5021	8.53	1.267	1.95	3.583	16.73	0.571	0.9123	6.573	2.906	1.206	1.634	1.191	0.3264	0.9362	6.187	1.234	0.5986	2.853	5.939	8.619	0.5082	0.7302	1.768	0.4974	0.5756	1.411	2.346	0.9529	0.302	1.088	0.4893	0.7885	0.4329	17.75	2.4413	0.6617	1.652	2.098	2.045	0.9971	2.078	0.4982	0.804	0.7922
Topotecan	Topoisomerase		0.0346	1.541	0.1038	0.8924	0.8217	1.707	1.957	0.7977	0.2886	0.9924	0.9067	0.0283	1.686	2.817	2.609	0.2116	0.1821	0.2843	1.021	0.0343	0.0976	0.199	0.9343	0.0274	0.3623	1.665	0.8538	0.9205	0.4098	3.641	0.2408	0.0682	1.546	0.9156	0.8725	0.5112	1.671	1.9413	0.3774	0.7981	0.7951	0.6631	1.01	0.5737	0.0469	1.365	0.2518
Bortezomib	Proteasome	0.0030μM-0.8μM	0.0261	0.1039	0.0185	0.273	0.0945	0.1839	0.0466	0.3963	0.0799	0.081	0.0444	0.023	0.0301	0.0368	0.0536	0.0206	0.2273	0.0202	0.0828	0.0225	0.0817	0.0328	0.0269	0.0388	0.0166	0.074	0.0313	0.1258	0.2304	0.3261	0.2303	0.1562	0.0822	0.1093	0.0595	0.0504	0.0322	0.6078	0.0157	0.2553	0.0261	0.0065	0.0079	0.0562	0.0239	0.0482	0.1727
[truncated: 31 more columns]
