# Supplementary material for: Patient‐Derived Organoids Can Guide Personalized‐Therapies for Patients with Advanced Breast Cancer
Source: Adv Sci (Weinh). 2021 Oct 4;8(22):2101176. doi: 10.1002/advs.202101176 (PMC8596108; doi:10.1002/advs.202101176)
Supplement: Supplementary file 4 — Supporting Information 3 [file ADVS-8-2101176-s002.xlsx]

## Sheet: Sheet1
data file S3. Abbreviations of therapeutic agents and approach
	Drugs used for initial screening
	Drugs	Abbreviation	Indication	Target	Approved for breast cancer
1	Formestane	For	Cancer hormone therapy	Aromatase	Yes
2	Carmofur	Carm	Cancer chemotherapy	Acid ceramidase	Yes
3	Fluorouracil (Adrucil)	Flu	Cancer chemotherapy	DNA/RNA synthesis	Yes
4	Cisplatin	Cis	Cancer chemotherapy	DNA synthesis	Investigated
5	Carboplatin	Car	Cancer chemotherapy	DNA synthesis	Investigated
6	Azacitidine	Aza	Cancer chemotherapy	DNA methylation
7	Genistein	Gen	Cancer chemotherapy	Protein tyrosine kinase
8	Lapatinib	Lap	Cancer targeted therapy	EGFR, HER2	Yes
9	Saracatinib	Sar	Cancer targeted therapy	Src	Yes
10	Ribociclib	Rib	Cancer targeted therapy	CDK4/6
11	Olaparib (AZD2281)	Ola	Cancer targeted therapy	PARP1/2	Yes
12	Tamoxifen	Tam	Cancer hormone therapy	Estrogen receptor	Yes
13	Toremifene	Tor	Cancer hormone therapy	Estrogen receptor	Yes
14	Bleomycin Sulfate	Ble	Cancer chemotherapy	DNA/RNA synthesis
15	Clofarabine	Clo	Cancer chemotherapy	Ribonucleotide reductase
16	Cladribine	Cla	Cancer chemotherapy	Adenosine deaminase
17	Gemcitabine	Gem	Cancer chemotherapy	DNA/RNA synthesis	Yes
18	Cytarabine	Cyt	Cancer chemotherapy	DNA synthesis
19	TAS-102	TAS	Cancer chemotherapy	DNA/RNA synthesis
20	Docetaxel	Doc	Cancer chemotherapy	Microtubule	Yes
21	Paclitaxel	Pac	Cancer chemotherapy	Microtubule	Yes
22	Vinorelbine (Navelbine)	Vin	Cancer chemotherapy	Microtubule	Yes
23	Ixabepilone	Ixa	Cancer chemotherapy	Microtubule
24	Vincristine sulfate	Vinc	Cancer chemotherapy	Microtubule
25	Vinblastine sulfate	Vinb	Cancer chemotherapy	Microtubule
26	Etoposide	Eto	Cancer chemotherapy	Topoisomerase
27	Teniposide	Ten	Cancer chemotherapy	Topoisomerase
28	Irinotecan	Iri	Cancer chemotherapy	Topoisomerase
29	Everolimus (RAD001)	Eve	Cancer targeted therapy	mTOR	Yes
30	Temsirolimus (CCI-779)	Tem	Cancer targeted therapy	mTOR
31	Neratinib (HKI-272)	Ner	Cancer targeted therapy	HER2, EGFR	Yes
32	Afatinib (BIBW2992)	Afa	Cancer targeted therapy	HER2, EGFR
33	Gefitinib (ZD1839)	Gef	Cancer targeted therapy	EGFR
34	Erlotinib	Erl	Cancer targeted therapy	EGFR
35	Dacomitinib (PF-00299804)	Dac	Cancer targeted therapy	EGFR
36	Dasatinib (Bms-354825)	Das	Cancer targeted therapy	Abl, Src and c-Kit
37	Vandetanib (ZD6474)	Van	Cancer targeted therapy	VEGFR
38	Sunitinib	Sun	Cancer targeted therapy	RTK
39	Palbociclib	Pal	Cancer targeted therapy	CDK4/6
40	Danusertib (PHA-739358)	Dan	Cancer targeted therapy	Aurora kinase
41	Vorinostat (Saha)	Vor	Cancer targeted therapy	HDAC
42	Crizotinib (PF-02341066)	Cri	Cancer targeted therapy	c-Met, ALK
43	Cepharanthine	Cen	Anti-inflammatory	TNF-α
44	Cantharidin	Can	Dermatological	Protein/DNA/RNA synthesis
45	Mitoxantrone	Mit	Cancer chemotherapy	Topoisomerase	Yes
46	Epirubicin	Epi	Cancer chemotherapy	Topoisomerase	Yes
47	Doxorubicin (Adriamycin)	Dox	Cancer chemotherapy	Topoisomerase	Yes
48	Topotecan	Top	Cancer chemotherapy	Topoisomerase
49	Bortezomib (PS-341)	Bor	Cancer targeted therapy	Proteasome
	Other drugs
	Drugs	Abbreviation	Indication	Target	Approved for breast cancer
1	Herceptin	Her	Cancer targeted therapy	HER2	Yes
2	Cyclophosphamide	Cyc	Cancer chemotherapy	DNA synthesis	Yes
3	Capecitabine	Cap	Cancer chemotherapy	DNA/RNA synthesis	Yes
4	PD-1 monoclonal antibody	PD-1	Immunotherapy	Activated human T cells
5	Apatinib	Apa	Cancer targeted therapy	VEGF signaling pathway
6	Pertuzumab	Per	Cancer targeted therapy	HER2	Yes
7	Pirarubicin	Pir	Cancer chemotherapy	DNA/RNA synthesis
8	T-DM1		Cancer targeted and chemotherapy therapy	HER2, Microtubule	Yes
9	Bevacizumab	Bev	Cancer targeted therapy	VEGF	Yes
	Therapeutic approach
1	Radiotherapy	Rad
